# Supplementary material for: Potential Causes of Increased Vocalisation in Elderly Cats with Cognitive Dysfunction Syndrome as Assessed by Their Owners
Source: Animals (Basel). 2020 Jun 24;10(6):1092. doi: 10.3390/ani10061092 (PMC7341261; doi:10.3390/ani10061092)
Supplement: Supplementary file 1 [file animals-10-01092-s001.zip]

Archive with 2 entries (2 files):
- Table S1.docx
- Supplementary material 2.doc
